# Supplementary material for: CRISPR/Cas9-mediated mutagenesis of VvbZIP36 promotes anthocyanin accumulation in grapevine (Vitis vinifera)
Source: Hortic Res. 2022 Feb 20;9:uhac022. doi: 10.1093/hr/uhac022 (PMC9174745; doi:10.1093/hr/uhac022)
Supplement: Web_Material_uhac022 [file web_material_uhac022.zip]

Archive with 3 entries (3 files):
- Supplemental Figure.docx
- Supplemental Table S1.docx
- Supplemental Table S2.docx
